# Supplementary material for: Deciphering the Diagnostic and Natural Therapeutic Implications of Necrosis by Sodium Overload and NK Signatures in Endometriosis Patients
Source: Int J Mol Sci. 2026 May 18;27(10):4535. doi: 10.3390/ijms27104535 (PMC13208043; doi:10.3390/ijms27104535)
Supplement: Supplementary file 1 [file ijms-27-04535-s001.zip]

Archive with 2 entries (2 files):
- ijms-4213212-supplementary.pdf
- Table S1.xlsx
