# Supplementary material for: Deciphering the Diagnostic and Natural Therapeutic Implications of Necrosis by Sodium Overload and NK Signatures in Endometriosis Patients
Source: Int J Mol Sci. 2026 May 18;27(10):4535. doi: 10.3390/ijms27104535 (PMC13208043; doi:10.3390/ijms27104535)
Supplement: Supplementary file 1 [file ijms-27-04535-s001.zip › Table S1.xlsx]

## Sheet: GeneCards-SearchResults (3)
Table S1: Gene list of NESCO
Gene Symbol
PKM
ACLY
LDHA
SLC2A1
FASN
SLC1A5
KRAS
SLC16A1
HIF1A
PDHA1
GOT2
PDHB
TP53
PGK1
SHMT2
SLC16A4
SLC7A5
HK2
GLUD1
IDH2
GPI
ALDOB
PFKP
PPARGC1A
PFKL
RPIA
PYCR1
FOXK1
SDHB
PGD
CS
IDH3A
FAM210B
FH
HMGCS2
PGAM1
MYC
G6PD
NFE2L2
ENO1
HK1
MTOR
GAPDH
CARM1
PSAT1
PSPH
GLS2
TIGAR
ME1
GLS
ACO2
GFPT1
PDHX
DLAT
GOT1
PPAT
PAICS
LDLR
DLD
HMGCR
MDH2
DLST
TALDO1
TKT
BCAT2
PYCR2
SLC16A3
BCKDHA
GPT
SOAT1
GART
MDH1
PGM3
SUCLG2
HK3
UAP1
RPE
SLC43A1
GNPNAT1
UCP2
TARBP1
TGFB1
GATA3
FOXK2
PDK4
TUG1
IDH1
PDK1
BRAF
PRKAA1
NOX4
PDCD1
SQSTM1
KPNA2
STK11
SETD2
SIRT1
IMPDH2
HSPA5
DNMT1
CEMIP
EP300
PRKCD
NF1
CD274
OTUB2
OGT
METTL3
SIRT3
STAT3
VEGFA
EIF2S1
ATP5PD
FOXO3
IL17A
IL37
TLR3
SCD
IL10
BSG
TFAM
TRAF6
ACOX1
MRPL12
SREBF1
NDUFS1
CD46
CYC1
LDHB
HACD3
TXNIP
ATF4
DNM1L
SIRT2
PFKFB3
ACSL1
EGFR
CTNNB1
YY1
XBP1
ATM
PRMT1
CA9
CD36
PVR
IL22
DNA2
METTL1
TIGIT
TOMM7
SHMT1
FLCN
WWTR1
LHX9
PPARG
NPM1
PHGDH
ESRRA
HNRNPA2B1
IGF2BP1
H4C1
LAMTOR5
PLK1
RELA
SLC2A3
HSP90B1
IL1B
IMPDH1
SLC2A4
DDR1
NR1H2
CEBPB
TNFSF13B
RUVBL1
SLC7A11
PSMA5
RACK1
MTHFD2
YBX1
RPL17
ADGRB1
PRPF19
ALK
ESR1
IKBKB
PARP1
PTEN
ADAM17
EPAS1
YWHAE
DSP
USP7
ZEB1
EIF4A1
JUP
MARK2
MAT2A
MECOM
PCK1
ACSS2
HADHA
MYH10
PRDX6
TMPO
PSMA3
SFN
SLC25A13
XRCC6
CDC20
PSMB5
RPL15
RPS6
GBE1
PSMA1
PSMB6
PSMD2
RAN
RPL10A
SPOP
COPA
MFN1
P4HA1
PSMB2
PSMC5
TUBA1C
YME1L1
POU1F1
PSMC2
RPL19
SEC63
FBXO11
PA2G4
PSMD6
RBBP7
RPL7A
RPS15A
RBM10
RPL6
SRSF6
TOMM20
EIF5A2
GFPT2
MCU
NAT10
RBM39
TSR1
ATP5MF
ILF2
SEPTIN2
UBE2O
ALKBH5
MCTS1
RPL24
CSTF1
SPINDOC
ERBB4
EZH2
AIFM1
CDKN2A
GNAS
LMNA
PRKDC
VIM
CSNK1A1
HSPA8
KRT18
MAP3K7
MTAP
TOP1
ALB
CPT1A
CSNK2B
PAK4
ACTG1
ALDH1A1
CTBP1
CYCS
FGG
HPRT1
MCM2
MMP8
NR1H4
RPA1
RPL11
RPL5
RPS19
SOD2
APOB
BUB3
CFL1
FEN1
FGF2
HADHB
HMGA1
KRT14
LBR
LEP
NSD2
PPP1CB
PRDX2
RPSA
SCP2
TUBB2A
CHD4
CSNK2A2
EGR1
ETFA
GNB1
NUMB
SLC25A1
UBE2L3
AP3B1
COL17A1
DDB1
DDOST
DYNC1H1
E2F1
EIF2S3
EMD
GNAI3
IARS1
MCM5
MDK
NDUFV1
PPP1CC
PPP2R2B
PSMB1
RFC2
RPA2
RPL10
RUVBL2
SLC25A3
SNAI1
STMN1
TRIM28
TUBA1B
TUBB4B
ULK1
CSTA
DDX1
DDX41
DSG2
EIF4A3
EIF5A
GNB2
IL9
KIF23
KIF2C
MEFV
MFGE8
MYO6
PABPN1
PPP1R12A
PSMA4
PTDSS1
RIPK3
RPL35
RPN1
RPS20
RPS27A
SET
SFPQ
SNRPN
UBTF
ARPC2
CCL20
CNBP
DNAJA1
ELAVL1
FBL
HNRNPD
HNRNPDL
HNRNPH1
IGF2BP3
KHDRBS1
MCM6
MPC1
NHP2
PCBP1
PRPF31
PSMC4
RPLP0
RPS14
RPS17
RPS24
RPS27
SBDS
SNRNP200
TAB1
ACTR2
ACTR3
AGO1
ARPC1B
BRD7
DBN1
FARSA
GNL3
IAPP
MANF
MTMR14
PAWR
PIP5K1A
PLS3
PUF60
RPL27
RPS26
SMN1
TAF15
UBR5
ABCF1
CAPZA2
CBX3
CEP55
COPS3
CSE1L
DDX17
DDX20
DNAJB6
DRG1
ELAVL2
H1-2
HLTF
IRS4
IVNS1ABP
MAGED1
MARK1
MPG
MYO1C
PEG10
PPIG
PPP6C
PRRX1
RBFOX2
RBM8A
RECQL4
RPL31
RPLP2
RPS29
SLC25A6
SSBP1
TNPO1
ABCF2
ARF5
ATP5PB
BAG5
CAP1
CAPRIN1
DDX3Y
DHX15
DYNC2H1
EIF2S2
HNRNPM
KRT2
MYO1B
PDIA6
PPM1G
PSIP1
PTP4A1
RPA3
RPL13
RPL8
RPS11
RPS23
RPS28
SEPTIN9
SF3B2
SNRNP70
SNRPE
THOC2
TNRC6A
U2AF2
AMOT
CAPZB
CENPA
DNAJA2
EEF1G
EPB41L2
GEMIN2
HSPA6
LSM4
MGST3
NDUFS5
PSME3
RPS2
WDR77
ALDOC
ARPC4
ATP5F1C
CORO1C
CRIPT
DDX18
DHRS2
EIF1
EIF3G
EMSY
GAR1
GEMIN4
GTPBP4
LCN1
MPRIP
MRPS23
NKRF
NOLC1
PIP
PIP4K2C
PPIL2
RBM17
RCN2
RFC3
RNPS1
RPL27A
RPL36
RRP7A
SSRP1
SURF4
TBL2
TMOD3
TOE1
WTAP
ADHFE1
BRMS1
DIMT1
EDIL3
HMGN2
KLC4
LIMA1
LUC7L
MESD
MKRN1
MTREX
MYO1D
NAP1L1
NAP1L4
NOSIP
PHLPP2
POU4F3
RAB6B
RBM15
RBM26
RIOK1
RPL37A
RTCB
SAP18
SART1
SMNDC1
SRRM1
SRRM2
SUB1
TCEA1
TUBB8
ATAD3B
ESS2
MORF4L2
MRPS9
NOP58
PCLAF
PPP2R5B
TXNDC5
UBA52
UBAP2
ACIN1
BUD23
DDX54
DNAJC8
GRWD1
H2AZ2
IPO4
KRR1
LUC7L2
MKRN2
MRPL23
MRPS14
NOB1
PSPC1
RAI14
RPS27L
RRP1B
RSL1D1
SAFB2
SAP30BP
SEC61B
SLIRP
THOC1
TOMM22
ARPC1A
BOD1L1
CHCHD1
COX16
DNAJC9
EIF3K
GNG12
GTF2F1
MYBBP1A
MYCBP
NACA
NAF1
NASP
PELO
PNN
PPIL3
PWP1
RCC2
RPL22L1
RTRAF
SF3B6
SPAG17
SRSF5
TCEA2
THRAP3
TOMM34
TRMT112
ZNF24
AK9
ATP5MK
HABP4
MOB2
MRFAP1
MRPL15
MRPL37
PRPSAP1
RPL36AL
SARNP
SRP14
THOC3
APOBEC3C
ARGLU1
C11orf58
CHTOP
DDX42
DHX40
EIF1AY
ERH
FAM120C
FAM76B
H3-5
LTV1
MRPL34
MRPL50
NELFE
NFX1
PRPF38A
SLU7
STEEP1
TIMM23
TMEM33
WDR83
ZNF346
MAP7D3
NOP16
RBFA
RPS4Y1
RRP1
RSRC2
SERBP1
U2SURP
AGAP3
BZW1
CMSS1
CPSF7
FYTTD1
GNL3L
MAP9
MIDN
MRPL4
MRPS11
NIFK
PRRC2B
RPL26L1
RTCA
STON2
TRIR
ZMAT2
ZNF207
CWF19L2
CYTL1
INO80E
SYF2
CAMSAP3
FAM32A
RCC1L
ZCCHC17
C19orf53
CCDC124
DUSP11
ODR4
ARL6IP4
FAM98A
RBIS
SREK1IP1
ZFAND2A
FBLL1
RBMXL1
SLX9
TMA7
C8orf33
MCRIP2
EIF2S3B
DNMT3A
NOTCH2
PRKCA
TLR2
EGLN1
JAG1
NLRP3
PTK2B
ETS1
IGF2
AXIN1
BAP1
CYLD
FLI1
EHMT2
SLIT2
UQCRC2
ATP5PO
EWSR1
LAMP2
RTN4
SLC27A2
FRK
FZR1
NDUFA13
SLC3A2
CTNND2
IFI16
MTO1
SLC16A7
TRIM33
CBX2
DIO3
GTPBP3
USP25
PSMD10
CBX7
PLIN4
PNO1
MAEL
TNFAIP8
ANKRD22
KDR
GRIN2A
ABCB1
TSC2
DDR2
DYRK1A
GRIN1
IFNG
PIK3C3
RHEB
SHH
ITGB4
KDM1A
PRKCZ
TNFAIP3
ATP6V1B2
CLU
ACAT2
COX4I1
ECHS1
HADH
IRS2
MAX
PPP2R2A
S1PR1
UQCRFS1
ATP6V1E1
NDUFS3
NDUFS7
PAX2
PPP2R5D
TRAF3
ACADSB
ADGRE5
ALDH1B1
ATP6AP1
BCAT1
DYRK1B
NCOA2
PRKAG1
SF3B1
ESRRG
FGF9
GDF15
NDUFS2
ACAA2
BNIP3L
COX15
KPNA1
MLX
NDUFA10
NDUFA4
NDUFA6
NDUFA9
SARS1
TECR
THPO
RANGAP1
COX11
IL33
NDUFA5
RAB10
RAB11B
UBE2E3
ATP5F1D
HHIP
ITLN1
PPA2
RAB8A
PRMT3
RAB14
ATP5ME
ATP6V1H
IL23A
MT-CO2
MUL1
SNX10
CHAF1A
EAF2
KSR2
SIX4
PJA2
DLK2
UBXN7
PPP2R2D
MLXIP
PITPNC1
FOXQ1
AKT1
ALDOA
HNRNPA1
VHL
BRCA1
PFKM
YAP1
P2RX7
LONP1
TRAP1
HRAS
IL6
MUC1
ERN1
SIRT5
PFKFB4
ATP5IF1
SRC
GYS1
PRKAA2
CPS1
TGM2
FBXW7
MYCN
NR1H3
PINK1
PNPLA2
PTBP1
TFEB
ARL5B
HDAC2
NFKB1
AURKA
HSPB1
CPT2
EIF2AK3
JUN
SLC9A1
FBP1
KEAP1
ABCC1
HSPD1
SLC29A1
TSC1
CDK1
CD38
PKLR
PML
ABHD5
ARID1A
ATP5F1B
GLO1
GYS2
S100A4
SHC1
SIRT6
TK1
AMPD3
NEUROD1
TRPM7
CPT1C
FABP5
POU2F1
ATG4B
MACROH2A1
SIRT4
HOXB4
SYNCRIP
PGAM5
SHPK
ZFP91
SLC48A1
MAPK1
AR
AURKB
CSF1R
ITGB3
LCK
MAPK14
PIK3CA
EGF
GSK3B
HDAC1
APP
RPS6KB1
TGFB2
APC
DDX3X
GCK
PRKN
CAV1
ITGAV
MAPK7
MITF
NCOA3
NFATC1
SDHA
AHR
BRD4
CUL3
GPX4
NAMPT
OGDH
OGG1
PKD2
PRLR
ACSL4
ATRX
MEN1
PRKCI
VDAC1
HMGCL
KDM4B
NEK9
PCK2
PDK3
PSMB4
TET2
ATF3
BMI1
C1QBP
CASQ2
CSF1
CUX1
MGLL
MUTYH
NEDD4L
NNMT
PGRMC1
SIK2
SKP2
TFE3
UGDH
XRCC5
ANGPTL4
FABP7
LGALS1
PTPN13
RBX1
SEMA7A
SREBF2
UGP2
UQCRB
CD276
E2F2
KDM4C
PNPLA3
ULK2
USP5
HNRNPR
LRPPRC
PNPLA8
SNRPB
BCL2A1
FDX1
HNRNPF
IMMT
KIF4A
OGDHL
PFKFB2
RARRES1
SYVN1
IRAK2
MUC16
CLK4
ESM1
LACTB
YTHDC2
ANKRD17
KLHL20
METTL14
NDRG2
PELI1
TKTL1
COPS6
SELENOI
NDUFA4L2
USP29
CKMT1A
DNAJC2
FAM83A
HILPDA
GPR31
GADD45GIP1
SELENOW
TMPRSS11B
TRIM35
TBC1D8
TRIM59
INSL5
CREBBP
FGFR1
FGFR3
CHEK2
ADAM10
AKT2
INSR
JAK1
MDM2
NOTCH1
PDGFRB
TGFBR1
CCND1
CDK6
PIK3R1
RPS6KA3
SMO
STAT1
FOXO1
TERT
ACTB
APOA1
CDK2
CSNK2A1
CXCR2
FN1
ITGB1
ITGB2
LAMB1
PLD1
SMARCA4
TLR4
WNT5A
ABCA1
ACACA
ACTN1
APOE
AXIN2
CD44
EIF4E
ENPP1
GDNF
HNF4A
IL1RN
MAPK3
NF2
NTRK1
PIK3R2
PPP1CA
RB1
SLC1A1
STAT2
TUBB
VCP
WEE1
CAD
CD28
ESR2
HSPA9
KCNJ2
NRP1
RAB7A
RRM2
TBK1
YWHAZ
AKR1B1
ARAF
CCNB1
CEBPA
ENO2
GCH1
GLDC
GLI1
GRN
HDAC8
IGF1
IL4R
INS
KDM6A
KLF4
LPAR1
NEDD4
ODC1
PCCA
PDP1
PGM1
PIN1
PPP2R1A
PRMT5
PSAP
TLR7
YWHAB
YWHAG
YWHAQ
ALDH1A3
ANXA5
BECN1
BIRC5
CBFB
CCN2
CDK12
CRAT
CSF2
CUL1
DDX5
EPHX2
EZR
FADD
FHL1
FTO
IGFBP7
IRF7
KDM5C
LAT
LMNB1
LPIN1
LRP6
MKNK1
NR4A2
OXCT1
PLOD2
PSMA6
PTPN2
RBPJ
SLC9A3
SPHK1
SPTLC1
THBS1
TRAF2
TXN
USP15
WNT4
YWHAH
C3AR1
CCR2
FER
FHL2
GPT2
HNRNPK
IKBKE
KCNA3
LATS2
LYZ
NCOA1
PIM2
ROCK2
SLC25A20
TEAD1
TP63
ALDH6A1
ARRB1
CD86
DAXX
DLG1
EEF1A1
FA2H
FUT2
GUCY2C
HELLS
HPSE
ITGB7
LATS1
LPAR3
MAF
MARK4
NAA10
NCL
NCOR1
NDRG1
NFS1
NRF1
NSDHL
NUMA1
P2RY2
PDIA3
PSMA7
ROBO1
SI
SLC5A6
SPTBN1
SQLE
TAOK1
TP73
UBE2C
ACP1
AGPAT2
AKR1B10
ALOX12
ASPA
ATG7
BCL11A
CCT5
CDA
CXCL8
DGKA
DRD3
EPRS1
FABP4
FARSB
FOXM1
G6PC1
GDF11
H2AX
H6PD
HSPA4
KMT2C
KMT2D
LETM1
MSLN
OLR1
OPA1
PABPC1
PDCD6IP
PHB2
PSMA2
PSMB7
RICTOR
SEC24D
SKP1
SMYD2
TLN1
TRIM21
TRPM6
UBB
UBC
UBE2D2
UBE2D3
UCHL3
USP10
VDAC2
ZYX
CIB1
CUL5
DPF2
EIF4B
FABP1
GGH
GPX2
HEY1
IL15
MATR3
MBTPS1
MPDZ
MYBL2
NDUFB10
PDK2
PTGES
PTPN14
PTTG1
RPL13A
RPL18
RPL21
SDHC
SIAH2
SLC25A5
SLC2A5
SLC38A1
SNAI2
SNAP23
STING1
TRIM32
TUBB6
UPF1
VPS35
ACSL3
ATP5F1E
CCT2
ECI2
HSPH1
LGALS3BP
NAGS
PTP4A3
PUM1
RRAGC
SELENBP1
SNW1
SPINK1
TARS1
ACTL6A
ADSS2
AKT1S1
BPNT2
CAVIN1
CEBPD
CERK
COQ9
CXCL5
CYFIP1
DEPTOR
FBXO32
H1-4
H2AZ1
HKDC1
IFT88
IPO8
KLF2
MAP4
MTHFD1L
MVD
MXI1
NME7
PDLIM7
PDSS2
PRPF8
PSMB3
PSMC6
SETD1A
SF3B3
SLC37A4
SLC5A8
TET3
TINF2
XRN2
ATAD3A
CD300LF
DYRK3
ELF3
H2BC21
KLK10
MRPL44
NR1D2
OTUB1
RPL9
RYBP
SERPINB3
SFTPC
SLC27A1
SLC38A2
SLC38A3
SP100
SUN2
SUPT16H
SV2B
USP28
WDR1
ZBTB18
ESCO2
FIS1
FUBP1
FUT7
GPX8
H1-5
HSD17B12
INSIG1
LGALS9
NCBP2
NSD3
PTP4A2
S100A7
SNX27
STRAP
UBAP2L
USP33
USP48
ZBTB7A
ACSS3
AJUBA
AK4
BOLA3
CAND1
DSC1
EIF3B
FBXL3
H3C1
HBZ
IBTK
IL4I1
KLF8
LIN7C
MBOAT7
MKNK2
PALS1
RAB1B
RHCE
RPL14
RPS4X
RPS8
SND1
TEAD3
TEAD4
TP53BP2
TRIB2
TWF1
UGT2B28
USP37
ZFR
ACOT12
AGPAT4
AHNAK
ALKBH3
AUP1
BHLHE41
BRAT1
CCL28
CKMT1B
DDX24
ECI1
ECSIT
EIF3I
FAM120A
HCAR1
HPCAL1
IL1F10
ILF3
IPO5
KIF15
MARCHF5
MIEF2
MPC2
NAT8L
NHERF2
NRBF2
NUP188
PATJ
PPRC1
PXK
RRBP1
SENP7
SFXN1
SMYD1
SRA1
TRIP6
UBA6
USP21
APIP
CIP2A
DNAJC10
OTUD4
POLDIP2
SEC16A
USP36
YTHDF3
AMOTL1
CUEDC2
DCD
DYNC1LI1
FBH1
FBXO5
FBXW2
FLG2
FMO4
HRNR
ME3
RNF123
SF3A3
SFXN2
SLC38A5
UBAC1
UQCR11
ZC3HAV1
CIAPIN1
EIF3L
FAIM
GJD4
HSPA4L
LGALS7
METTL5
NDUFAF7
RNF130
RUBCNL
SERPINB12
SLC35F2
VIRMA
COBLL1
FBXO15
FHL3
H2BC3
PRAM1
CEP76
CNN2
CRACR2A
GPS1
H2AC4
METTL16
PRSS50
SELENOF
TRIM15
UACA
ASB6
CCDC85C
CENPM
FAM3A
H2BC11
JPT2
OCIAD2
PLAC8
ROMO1
SPNS2
WDR76
AMOTL2
ATAD3C
C10orf90
DDIAS
FBXO44
H2BC13
KDM8
SLC5A12
STK35
TM6SF2
USP50
FBXO22
WWC3
FBXL12
FBXO21
TMEM54
ZBTB10
CISD3
DBF4B
ZNF232
AK6
FBXL8
FBXO17
H1-10
H2BC8
